# Supplementary material for: Evolution of a neuromuscular sexual dimorphism in the Drosophila montium species group
Source: Sci Rep. 2021 Jul 27;11:15272. doi: 10.1038/s41598-021-94722-3 (PMC8316392; doi:10.1038/s41598-021-94722-3)
Supplement: Supplementary file 7 — Supplementary Table S1. [file 41598_2021_94722_MOESM7_ESM.xlsx]

## Sheet: Sheet1
Table S1. Feret's diameter of the largest muscle in a few abdominal segments in male and female flies of the seven outgroup species
			Female	Female-A5					Male (frusat)		Male (frusat)-A5					Male		Male-A4					Male		Male-A5					Statistical test used		Multiple comparisons	Statistical significance	Multiplicity adjusted P value		Sexual dimorphism
Subgroup/ (Group)	Species	Strain code	N	n	FA/FB				N		n	FA/FB				N		n	FA/FB				N		n	FA/FB
					Mean ± SEM	Min	Max					Mean ± SEM	Min	Max					Mean ± SEM	Min	Max					Mean ± SEM	Min	Max
melanogaster	D. melanogaster	Canton-S	37	74	0.99 ± 0.01	0.86	1.18		18		34	1.00 ± 0.02	0.8	1.21		35		70	1.00 ± 0.01	0.8	1.22		35		68	1.71 ± 0.03	1.29	2.8		Kruskal-Wallis test		Female-A5 vs. Male-A4	ns	>0.99		+
																																Female-A5 vs. Male-A5	***	<0.001
																																Female-A5 vs. Male (frusat)-A5	ns	>0.99
																																Male-A4 vs. Male-A5	***	<0.001
																																Male-A4 vs. Male (frusat)-A5	ns	>0.99
																																Male-A5 vs. Male (frusat)-A5	***	<0.001
	D. erecta	S-18	36	69	0.98 ± 0.01	0.66	1.22									33		62	1.03 ± 0.01	0.77	1.31		33		62	1.01 ± 0.01	0.66	1.26		ANOVA		Female-A5 vs. Male-A5	ns	0.12		⎼
																																Male-A4 vs. Male-A5	ns	0.74
	D. yakuba		44	86	1.00 ± 0.01	0.78	1.36									39		67	0.99 ± 0.01	0.83	1.2		39		67	1.05 ± 0.01	0.82	1.19		ANOVA		Female-A5 vs. Male-A5	**	0.004		⎼
																																Male-A4 vs. Male-A5	**	0.002
obscura									Male		Male-A3
									N		n	FA/FB
												Mean ± SEM	Min	Max
	D. affinis	14012-0141.02	36	72	1.13 ± 0.01	0.97	1.52		35		60	1.13 ± 0.01	0.92	1.44		35		68	1.32 ± 0.02	0.9	1.9		35		66	1.34 ± 0.02	1	1.71		ANOVA		Female-A5 vs. Male-A3	ns	>0.99		+
																																Female-A5 vs. Male-A4	***	<0.001
																																Female-A5 vs. Male-A5	***	<0.001
																																Male-A3 vs. Male-A4	***	<0.001
																																Male-A3 vs. Male-A5	***	<0.001
																																Male-A4 vs. Male-A5	ns	0.87
	D. subobscura	zenez	38	76	1.12 ± 0.02	0.81	1.69		41		80	1.47 ± 0.02	1.04	1.9		41		82	2.13 ± 0.04	1.26	3.33		41		82	1.93 ± 0.04	1.28	3.04		ANOVA		Female-A5 vs. Male-A3	***	<0.001		+
																																Female-A5 vs. Male-A4	***	<0.001
																																Female-A5 vs. Male-A5	***	<0.001
																																Male-A3 vs. Male-A4	***	<0.001
																																Male-A3 vs. Male-A5	***	<0.001
																																Male-A4 vs. Male-A5	**	0.003
virilis	D. virilis		34	68	0.93 ± 0.01	0.78	1.27									35		70	1.00 ± 0.01	0.82	1.22		35		70	0.95 ± 0.01	0.8	1.12		ANOVA		Female-A5 vs. Male-A5	ns	0.32		⎼
																																Male-A4 vs. Male-A5	***	<0.001
	D. mercatorum		36	70	1.09 ± 0.01	0.86	1.55									36		68	1.11 ± 0.01	0.85	1.38		36		70	1.05 ± 0.01	0.82	1.3		ANOVA		Female-A5 vs. Male-A5	*	0.05		⎼
																																Male-A4 vs. Male-A5	**	0.001
N: The total number of male individuals used in this analysis. n: The total number of A4 or A5 hemi-segments examined; Exceptions were D. subobscura and D. affinis and D. melanogaster, in which A3 hemisegments were also examined and the results from these segments are separately shown. F: Feret's diameter (FA and FB), the longest distance of a target muscle. FA/FB: The Feret's diameter ratio obta…
