# Supplementary material for: Evolution of a neuromuscular sexual dimorphism in the Drosophila montium species group
Source: Sci Rep. 2021 Jul 27;11:15272. doi: 10.1038/s41598-021-94722-3 (PMC8316392; doi:10.1038/s41598-021-94722-3)
Supplement: Supplementary file 8 — Supplementary Table S2. [file 41598_2021_94722_MOESM8_ESM.xlsx]

## Sheet: Sheet1
Table S2. The montium group and outgroup species used in this study
Subgroup	Species	Strain	Locality (Captured places or the institutions from which the stocks were obtained)
montium	D. asahinai	AM06-12 E12507	Amami-oshima, Japan
	D. auraria	A662 E-11207	Hokkaido, Japan
	D. baimaii	ML11023	Menglun, China
	D. biauraria	B16 E-12601	Tokyo, Japan
	D. fengkaiensis	XT-33	Taiwan
	D. lacteicornis	IRUR20 E14107	Okinawa, Japan
	D. neoasahinai	OKNH2K	Okinawa, Japan
	D. pectinifera	OGS98m E14307	Ogasawara, Japan
	D. pseudobaimaii	ML11250	Menglun and Baihualing, China
	D. rufa	rufa-OGM E14801	Chiba, Japan
	D. subauraria	ONM29 E14901	Hokkaido, Japan
	D. tani	MES01	Maoershan, China
	D. trapezifrons	Bavi31	Vietnam
	D. triauraria	T544 E-15307	Ibaraki, Japan
seguyi	D. greeni	14028-0712.00	Rhodesia
	D. malagassya	J6	Madagascar
	D. nikananu	14028-0601.00 E19601	Ivory Coast
	D. diplacantha	dip05860 E17901	Cameroon
	D. seguyi	K59	Mombasa, Kenya
	D. jambulina	F76	India
	D. tsacasi	14028-0701.00	Ivory Coast
	D. vulcana	14028-0711.00 E21001	Rhodesia
	D. burlai	L6	Kenya
punjabiensis	D. punjabiensis	CJB212	India
	D. watanabei	14028-0531.02 E24001	Cambodia
kikkawai	D. bocki	IR2-37 E-12901	Okinawa, Japan
	D. kikkawai	OGH-06-01	Okinawa, Japan
	D. leontia	AO-2	Thailand
	D. lini	BGS3146.1	Taiwan; Guangdong, China
	D. ogumai	RGN3	Myanmar
	D. ohnishii	ML45	Myanmar; Menglun, China
serrata	D. barbarae	ML11213	Menglun, China
	D. cauverii	cauv-CNRS	no record
	D. birchii	14028-0521.00	Australia
	D. mayri	14028-0591.00	Papua New Guinea
	D. truncata	RGN179	Myanmar
	D. bunnanda	14028-0721.00	Australia
	D. serrata	Q122	Philippines
orosa	D. orosa	14028-0611.00	Thailand
parvula	D. kanapiae	14028-0541.00	Philippines
	D. parvula	ML11018	Menglun and Baihualing, China
Outgroup
	D. melanogaster	Canton-S	University of St Andrews, UK
	D. affinis	14012-0141.02	Nebraska, USA
	D. subobscura	wild type, 14011-0131.10	Tucson Stock Center, Arizona, USA
	D. mercatorum		Hawaii, USA
	D. erecta	S-18	University of Cambridge, UK
	D. yakuba
	D. virilis
