# Supplementary material for: Evolution of a neuromuscular sexual dimorphism in the Drosophila montium species group
Source: Sci Rep. 2021 Jul 27;11:15272. doi: 10.1038/s41598-021-94722-3 (PMC8316392; doi:10.1038/s41598-021-94722-3)
Supplement: Supplementary file 9 — Supplementary Table S3. [file 41598_2021_94722_MOESM9_ESM.xlsx]

## Sheet: Sheet1
Table S3. Primers for amplifying the Act79B, α-Tubulin and Act5C
Primers	Forward primer (5'-3')	Reverse primer (5'-3')	Size (bp)
Act79B-mel	CAGCGTAAGACATCCGACCA	GGCAAGCGAGTCAAGCAGTA	227
Act79B-sub	CTGGGGCAGGGCAAAACTA	TTTCTACAGCTCCCGCAACT	241
Act79B-leo	CTTCTAAGCACTGGGTCAGCA	GGCGACTTGCTAGCTAAAGGA	318
Act79B-mon	TCCACCGCAAGTGCTTCTAA	TCAGCCGATTGTTTTGGCGA	346
α-Tubulin-mel	ACAACGAGGCTATCTACGACA	TAGGTCACCAGAGGGAAGTG	202
α-Tubulin-sub	ACAGTTGGCTCCAAATCGAC	TGTCCAGATCGGTAATGCCT	183
Act5C-kik	CGAGGAAGTTGCTGCATTGG	GGTCACGATACCGTGCTCAA	226
Act5C-mon	AGTTGCTGCATTGGTTGTCG	ACGATACCGTGCTCAATGGG	216
mel: for D. melanogaster, sub: for D. subobscura, leo: for D. leontia, kik: for D. kikkawai, mon: for D. lini, D. ogumai, D. ohnishii, and D. seguyi.
