# Supplementary material for: Evolution of a neuromuscular sexual dimorphism in the Drosophila montium species group
Source: Sci Rep. 2021 Jul 27;11:15272. doi: 10.1038/s41598-021-94722-3 (PMC8316392; doi:10.1038/s41598-021-94722-3)
Supplement: Supplementary file 10 — Supplementary Table S4. [file 41598_2021_94722_MOESM10_ESM.xlsx]

## Sheet: Sheet1
Table S4. Species of the genus Drosophila subjected to the phylogenetic analysis in this study and GenBank accession numbers of sequences included
Subgenus	Species group	Species subgroup	Species complex	Species	Accession No.
					COI	COII	Adh	Amy	Amyrel
Sophophora	montium	montium	auraria	D. subauraria	AB669706	AB243395	AB669836	AB048695	－
				D. biauraria	AB669697	AB243382	AB669827	－	AF136932
				D. triauraria	AB669710	AB243398	AB669840	AB048694	AF251141
				D. auraria	AB669695	AB243374	AB669825	AB048693	U96163
			rufa	D. asahinai	AB669693	AB243378	AB669823	－	AF250051
				D. lacteicornis	AB669699	AB243384	AB669829	AB048769	－
				D. neoasahinai	AB669701	AB669767	AB669831	－	－
				D. rufa	AB669704	AB243393	AB669834	AB048779	AF136935
				D. tani	AB669708	AB669769	AB669838	AB048700	－
				D. fengkainensis	AB669754	AB669811	AB669884	－	－
				D. trapezifrons	AB825958	AB825960	AB825962	－	－
				D. pectinifera	AB669760	AB669817	AB669890	－	－
				D. baimaii	AB669750	AB669807	AB669880	AB048800	－
				D. pseudobaimaii	AB669762	AB669818	AB669892	－	－
		kikkawai	kikkawai	D. bocki	AB669729	AB669786	AB669859	AB035059	－
				D. leontia	AB669735	AB669792	AB669865	AB035063	AF250058
				D. kikkawai	AB669733	AB669790	AB669863	AB035055	U96156
			lini	D. lini	AB669737	AB669794	AB669867	AB035067	AF039559
				D. ogumai	AB669740	AB669797	AB669870	－	－
				D. ohnishii	AB669741	AB669798	AB669871	－	－
		punjabiensis		D. punjabiensis	AB669723	AB243400	AB669853	AB048772	U96165
				D. watanabei	AB669725	AB669782	AB669855	AB048786	－
		orosa		D. orosa	AB669758	AB669815	AB669888	－	－
		serrata	birchii	D. barbarae	AB669727	AB669784	AB669857	AB048801	－
				D. cauverii	AB669731	AB669788	AB669861	AB048809	AF251137
				D. birchil	AB669745	AB669802	AB669875	AB048803	－
				D. mayri	AB669756	AB669813	AB669886	AB048771	－
				D. truncata	AB669763	AB669819	AB669893	AB048782	－
			serrata	D. bunnanda	AB669747	AB669804	AB669877	－	－
				D. serrata	AB669748	AB669805	AB669878	AB048781	AF069756
		seguyi	bocqueti	D. burlai	AB669719	AB669778	AB669849	AB048807	AF250059
			nikananu	D. nikananu	AB669743	AB669800	AB669873	AB048775	AF251136
			bakoue	D. tsacasi	AB669717	AB669776	AB669847	AB048783	AF251134
				D. malagassya	AB669715	AB669774	AB669845	－	AF250057
				D. seguyi	AB669716	AB669775	AB669846	AB048780	－
				D. vulcana	AB669718	AB669777	AB669848	AB048785	AF251132
			jambulina	D. jambulina	AB669721	AB669780	AB669851	AF393793	AF174489
				D. diplacantha	AB669732	AB669789	AB669862	AB048763	AF251142
				D. greeni	AB669712	AB669771	AB669842	AF393791	AF462602
		parvula		D. kanapiae	AB669755	AB669812	AB669885	AB048768	－
				D. parvula	AB669759	AB669816	AB669889	AB048777	－
	melanogaster	melanogaster	melanogaster	melanogaster	AH005265	AH005265	M17833	L22730	AF022713
			yakuba	erecta	JQ679121	GQ244453	X54116	D17727	AF039562
				yakuba	X03240	X03240	X54120	XM_002092436	XM_002092144
	obscura	affinis		affinis	U51604	M95140	AY754404	－	AF037353
		subobscura		subobscura	U51615	M95151	M55545	－	U79724
Shiphlodora	virilis			virilis	JQ679111.1	HQ110559	DQ471668	U02029	AF136603
	repleta	mercatorum		mercatorum	NC_044669	NC_044669	DQ471664	AF071043	－
